# Supplementary material for: A Population-Based Study of Diabetes during Pregnancy in Spain (2009–2015): Trends in Incidence, Obstetric Interventions, and Pregnancy Outcomes
Source: J Clin Med. 2020 Feb 21;9(2):582. doi: 10.3390/jcm9020582 (PMC7074053; doi:10.3390/jcm9020582)
Supplement: Supplementary file 1 [file jcm-09-00582-s001.zip]

Archive with 2 entries (2 files):
- jcm-705434-supplementary-figure.docx
- jcm-705434-supplementary-table.docx
